# Supplementary material for: Swarming Magnetic Fe3O4@Polydopamine-Tannic Acid Nanorobots: Integrating Antibiotic-Free Superficial Photothermal and Deep Chemical Strategies for Targeted Bacterial Elimination
Source: Research (Wash D C). 2024 Jul 31;7:0438. doi: 10.34133/research.0438 (PMC11289052; doi:10.34133/research.0438)
Supplement: Supplementary 1 — Figs. S1 to S10 Table S1 and S2 Movies S1 to S5 Reference [file research.0438.f1.zip]

Archive with 6 entries (6 files):
- Movie S1-revised version.mp4
- Movie S2-revised version.mp4
- Movie S3-revised version.mp4
- Movie S4-revised version.mp4
- Movie S5-revised version.mp4
- Supporting Information-revised version.docx
